# Supplementary material for: Overexpression of the β-Glucosidase Gene SpBGLU25 from the Desert Pioneer Plant Stipagrostis pennata Enhances the Drought Tolerance in Arabidopsis
Source: Int J Mol Sci. 2025 Jul 11;26(14):6663. doi: 10.3390/ijms26146663 (PMC12295429; doi:10.3390/ijms26146663)
Supplement: Supplementary file 1 [file ijms-26-06663-s001.zip]

Archive with 1 entries (1 files):
- ijms-3739068-supplementary.pdf
